# Supplementary material for: Polycaprolactone (PCL)-Polylactic Acid (PLA)-Glycerol (Gly) Composites Incorporated with Zinc Oxide Nanoparticles (ZnO-NPs) and Tea Tree Essential Oil (TTEO) for Tissue Engineering Applications
Source: Pharmaceutics. 2022 Dec 22;15(1):43. doi: 10.3390/pharmaceutics15010043 (PMC9864333; doi:10.3390/pharmaceutics15010043)
Supplement: Supplementary file 1 [file pharmaceutics-15-00043-s001.zip]

Archive with 1 entries (1 files):
- pharmaceutics-2101812-supplementary.pdf
